# Supplementary material for: mbkmeans: Fast clustering for single cell data using mini-batch k-means
Source: PLoS Comput Biol. 2021 Jan 26;17(1):e1008625. doi: 10.1371/journal.pcbi.1008625 (PMC7864438; doi:10.1371/journal.pcbi.1008625)
Supplement: S1 File — (GZ) [file pcbi.1008625.s024.tar.gz]

Archive with 43 entries (34 files):
- mbkmeans/DESCRIPTION
- mbkmeans/LICENSE
- mbkmeans/NAMESPACE
- mbkmeans/R
- mbkmeans/R/AllClasses.R
- mbkmeans/R/AllGenerics.R
- mbkmeans/R/MbkmeansParam.R
- mbkmeans/R/RcppExports.R
- mbkmeans/R/beachmat.R
- mbkmeans/R/blocksize.R
- mbkmeans/R/compute_labels.R
- mbkmeans/R/kmeans.R
- mbkmeans/build
- mbkmeans/build/vignette.rds
- mbkmeans/inst
- mbkmeans/inst/CITATION
- mbkmeans/inst/NEWS
- mbkmeans/inst/doc
- mbkmeans/inst/doc/Vignette.R
- mbkmeans/inst/doc/Vignette.Rmd
- mbkmeans/inst/doc/Vignette.html
- mbkmeans/man
- mbkmeans/man/MbkmeansParam-class.Rd
- mbkmeans/man/blocksize.Rd
- mbkmeans/man/clusterRows.Rd
- mbkmeans/man/compute_wcss.Rd
- mbkmeans/man/mbkmeans.Rd
- mbkmeans/man/mini_batch.Rd
- mbkmeans/man/predict_mini_batch.Rd
- mbkmeans/man/predict_mini_batch_r.Rd
- mbkmeans/src
- mbkmeans/src/RcppExports.cpp
- mbkmeans/src/mini_batch.cpp
- mbkmeans/tests
- mbkmeans/tests/testthat
- mbkmeans/tests/testthat.R
- mbkmeans/tests/testthat/test_blocksize.R
- mbkmeans/tests/testthat/test_chunks.R
- mbkmeans/tests/testthat/test_mbkmeans.R
- mbkmeans/tests/testthat/test_minibatch.R
- mbkmeans/vignettes
- mbkmeans/vignettes/Vignette.Rmd
- mbkmeans/vignettes/biblio.bib
