# Supplementary material for: mbkmeans: Fast clustering for single cell data using mini-batch k-means
Source: PLoS Comput Biol. 2021 Jan 26;17(1):e1008625. doi: 10.1371/journal.pcbi.1008625 (PMC7864438; doi:10.1371/journal.pcbi.1008625)
Supplement: S1 File — (GZ) [file pcbi.1008625.s024.tar.gz › mbkmeans/DESCRIPTION]

Package: mbkmeans
Type: Package
Title: Mini-batch K-means Clustering for Single-Cell RNA-seq
Version: 1.6.1
Authors@R: 
    c(person("Yuwei", "Ni", role = c("aut", "cph"),
             email = "yuweini45@gmail.com"),
      person("Davide", "Risso", role = c("aut", "cre", "cph"),
             email = "risso.davide@gmail.com"),
      person("Stephanie", "Hicks", role = c("aut", "cph"),
             email = "shicks19@jhu.edu"),
      person("Elizabeth", "Purdom", role = c("aut", "cph"),
             email = "epurdom@stat.berkeley.edu"))
Description: 
    Implements the mini-batch k-means algorithm for large
    datasets, including support for on-disk data representation.
Depends: R (>= 3.6)
Imports: methods, DelayedArray, Rcpp, S4Vectors, SingleCellExperiment,
        SummarizedExperiment, bluster, ClusterR, benchmarkme, Matrix,
        BiocParallel
Suggests: beachmat, HDF5Array, Rhdf5lib, BiocStyle, TENxPBMCData,
        scater, DelayedMatrixStats, knitr, testthat
License: MIT + file LICENSE
Encoding: UTF-8
LazyData: true
RoxygenNote: 7.1.1
LinkingTo: Rcpp, RcppArmadillo (>= 0.7.2), Rhdf5lib, beachmat, ClusterR
SystemRequirements: C++11
VignetteBuilder: knitr
biocViews: Clustering, GeneExpression, RNASeq, Software,
        Transcriptomics, Sequencing, SingleCell
BugReports: https://github.com/drisso/mbkmeans/issues
git_url: https://git.bioconductor.org/packages/mbkmeans
git_branch: RELEASE_3_12
git_last_commit: ee9603a
git_last_commit_date: 2020-11-13
Date/Publication: 2020-11-13
NeedsCompilation: yes
Packaged: 2020-11-14 01:39:21 UTC; biocbuild
Author: Yuwei Ni [aut, cph],
  Davide Risso [aut, cre, cph],
  Stephanie Hicks [aut, cph],
  Elizabeth Purdom [aut, cph]
Maintainer: Davide Risso <risso.davide@gmail.com>
