# Supplementary material for: mbkmeans: Fast clustering for single cell data using mini-batch k-means
Source: PLoS Comput Biol. 2021 Jan 26;17(1):e1008625. doi: 10.1371/journal.pcbi.1008625 (PMC7864438; doi:10.1371/journal.pcbi.1008625)
Supplement: S1 File — (GZ) [file pcbi.1008625.s024.tar.gz › mbkmeans/R/AllClasses.R]

#' @export
#' @import methods
#' @importClassesFrom bluster KmeansParam
#' @rdname MbkmeansParam-class
setClass("MbkmeansParam", contains="KmeansParam")
