# Supplementary material for: mbkmeans: Fast clustering for single cell data using mini-batch k-means
Source: PLoS Comput Biol. 2021 Jan 26;17(1):e1008625. doi: 10.1371/journal.pcbi.1008625 (PMC7864438; doi:10.1371/journal.pcbi.1008625)
Supplement: S1 File — (GZ) [file pcbi.1008625.s024.tar.gz › mbkmeans/inst/CITATION]

bibentry("Article",
         title = "mbkmeans: fast clustering for single cell data using mini-batch k-means",
         author = c(person("Stephanie", "Hicks"),
                    person("Ruoxi", "Liu"),
                    person("Yuwei", "Ni"),
                    person("Elizabeth", "Purdom"),
                    person("Davide", "Risso")),
         year = 2020,
         journal = "bioRxiv",
         url = "https://doi.org/10.1101/2020.05.27.119438",
         textVersion =
         paste("S. Hicks, R. Liu, Y. Ni, E. Purdom and D. Risso","(2020).",
               "mbkmeans: fast clustering for single cell data using mini-batch k-means. bioRxiv. https://doi.org/10.1101/2020.05.27.119438")
               )
