# Supplementary material for: mbkmeans: Fast clustering for single cell data using mini-batch k-means
Source: PLoS Comput Biol. 2021 Jan 26;17(1):e1008625. doi: 10.1371/journal.pcbi.1008625 (PMC7864438; doi:10.1371/journal.pcbi.1008625)
Supplement: S1 File — (GZ) [file pcbi.1008625.s024.tar.gz › mbkmeans/inst/NEWS]

Version 1.3.4 (2020-03-25)
=====================================

- Change default batch size to 500 in `mbkmeans`.
- Change default init_fraction to be the same as the batch size in `mbkmeans`.

Version 1.3.3 (2020-03-12)
=====================================

- Change to `blockApply` to compute labels.

Version 1.3.2 (2020-02-04)
=====================================

- Added option `compute_labels=TRUE` to optionally avoid computing labels and
  return only the centroids.

Version 0.99.0 (2019-03-08)
=====================================

- This is the pre-submission version.
- Change default in mbkmeans to use a batch size equal to 5% of the data.
- Change default in mbkmeans to max 100 iterations.
- Fix blocksize() to work if impossible to calculate available ram.
