# Supplementary material for: mbkmeans: Fast clustering for single cell data using mini-batch k-means
Source: PLoS Comput Biol. 2021 Jan 26;17(1):e1008625. doi: 10.1371/journal.pcbi.1008625 (PMC7864438; doi:10.1371/journal.pcbi.1008625)
Supplement: S1 File — (GZ) [file pcbi.1008625.s024.tar.gz › mbkmeans/man/MbkmeansParam-class.Rd]

% Generated by roxygen2: do not edit by hand
% Please edit documentation in R/AllClasses.R, R/MbkmeansParam.R
\docType{class}
\name{MbkmeansParam-class}
\alias{MbkmeansParam-class}
\alias{show,MbkmeansParam-method}
\alias{MbkmeansParam}
\alias{clusterRows,ANY,MbkmeansParam-method}
\title{Mini-batch k-means clustering}
\usage{
MbkmeansParam(centers, ...)

\S4method{clusterRows}{ANY,MbkmeansParam}(x, BLUSPARAM, full = FALSE)
}
\arguments{
\item{centers}{An integer scalar specifying the number of centers.
Alternatively, a function that takes the number of observations and returns the number of centers. 
Note, the \code{\link{mbkmeans}} function uses the argument \code{clusters} argument to represent this argument. 
However, we use \code{centers} to match}

\item{...}{Further arguments to pass to \code{\link{mbkmeans}}.}

\item{x}{A numeric matrix-like object where rows represent observations and columns represent variables.}

\item{BLUSPARAM}{A \linkS4class{MbkmeansParam} object.}

\item{full}{Logical scalar indicating whether the full mini-batch k-means statistics should be returned.}
}
\value{
The \code{MbkmeansParam} constructor will return a \linkS4class{MbkmeansParam} object with the specified parameters.

The \code{clusterRows} method will return a factor of length equal to \code{nrow(x)} containing the cluster assignments.
If \code{full=TRUE}, a list is returned with \code{clusters} (the factor, as above) and \code{objects};
the latter will contain the direct output of \code{\link{mbkmeans}}.
}
\description{
Run the mini-batch k-means \code{\link{mbkmeans}} function with the specified number of centers 
within \code{\link{clusterRows}} from the \code{\link{bluster}} Bioconductor package.
}
\details{
The\code{\link{clusterRows}} function from the \code{\link{bluster}} Bioconductor package is 
a generic that controls dispatch to different clustering algorithms. 
Here we add the option to use the \code{\link{mbkmeans}} clustering algorithm with \code{\link{clusterRows}}. 
This class usually requires the user to specify the number of clusters beforehand.
However, we can also allow the number of clusters to vary as a function of the number of observations.
The latter is occasionally useful, e.g., to allow the clustering to automatically become more granular for large datasets.

To modify an existing MbkmeansParam object \code{x},
users can simply call \code{x[[i]]} or \code{x[[i]] <- value} where \code{i} is any argument used in the constructor.
}
\examples{
clusterRows(iris[,1:4], MbkmeansParam(centers=3))
clusterRows(iris[,1:4], MbkmeansParam(centers=3, batch_size=10))
clusterRows(iris[,1:4], MbkmeansParam(centers=3, batch_size=10, 
            compute_labels=TRUE, calc_wcss=TRUE))
}
\seealso{
\code{\link{mbkmeans}}, which actually does all the heavy lifting.
}
\author{
Stephanie Hicks
}
