# Supplementary material for: mbkmeans: Fast clustering for single cell data using mini-batch k-means
Source: PLoS Comput Biol. 2021 Jan 26;17(1):e1008625. doi: 10.1371/journal.pcbi.1008625 (PMC7864438; doi:10.1371/journal.pcbi.1008625)
Supplement: S1 File — (GZ) [file pcbi.1008625.s024.tar.gz › mbkmeans/man/blocksize.Rd]

% Generated by roxygen2: do not edit by hand
% Please edit documentation in R/blocksize.R
\name{blocksize}
\alias{blocksize}
\title{blocksize}
\usage{
blocksize(data, ram = get_ram())
}
\arguments{
\item{data}{matrix-like object.}

\item{ram}{the max amount of ram (in bytes) to use.}
}
\value{
Numeric value of the maximum number of rows.
}
\description{
Return the maximum number of rows to use based on the amount of ram memory.
}
\examples{
data <- matrix(NA, nrow = 100, ncol=1000)
blocksize(data, ram=1e6)
}
