# Supplementary material for: mbkmeans: Fast clustering for single cell data using mini-batch k-means
Source: PLoS Comput Biol. 2021 Jan 26;17(1):e1008625. doi: 10.1371/journal.pcbi.1008625 (PMC7864438; doi:10.1371/journal.pcbi.1008625)
Supplement: S1 File — (GZ) [file pcbi.1008625.s024.tar.gz › mbkmeans/man/clusterRows.Rd]

% Generated by roxygen2: do not edit by hand
% Please edit documentation in R/AllGenerics.R
\name{clusterRows}
\alias{clusterRows}
\title{Cluster rows of a matrix}
\usage{
clusterRows(x, BLUSPARAM, full = FALSE)
}
\arguments{
\item{x}{A numeric matrix-like object where rows represent observations and columns represent variables.}

\item{BLUSPARAM}{A \linkS4class{BlusterParam} object specifying the algorithm to use.}

\item{full}{Logical scalar indicating whether the full clustering statistics should be returned for each method.}
}
\value{
By default, a factor of length equal to \code{nrow(x)} containing cluster assignments for each row of \code{x}.

If \code{full=TRUE}, a list is returned containing \code{clusters}, a factor as described above;
and \code{objects}, an arbitrary object containing algorithm-specific statistics or intermediate objects.
}
\description{
Cluster rows of a matrix-like object with a variety of algorithms.
}
\details{
This generic allows users to write agile code that can use a variety of clustering algorithms.
By simply changing \code{BLUSPARAM}, we can tune the clustering procedure in analysis workflows and package functions.
}
\examples{
m <- matrix(runif(10000), ncol=10)

clusterRows(m, MbkmeansParam(2))
}
\seealso{
\linkS4class{MbkmeansParam} for some examples of values for \code{BLUSPARAM}.
}
\author{
Aaron Lun, Stephanie Hicks
}
