# Supplementary material for: mbkmeans: Fast clustering for single cell data using mini-batch k-means
Source: PLoS Comput Biol. 2021 Jan 26;17(1):e1008625. doi: 10.1371/journal.pcbi.1008625 (PMC7864438; doi:10.1371/journal.pcbi.1008625)
Supplement: S1 File — (GZ) [file pcbi.1008625.s024.tar.gz › mbkmeans/src/mini_batch.cpp]

#define ARMA_DONT_PRINT_ERRORS
# include <RcppArmadillo.h>
# include <ClusterRHeader.h>
// [[Rcpp::depends("RcppArmadillo")]]
// [[Rcpp::depends(ClusterR)]]
// [[Rcpp::plugins(openmp)]]
// [[Rcpp::plugins(cpp11)]]

#ifdef _OPENMP
#include <omp.h>
#endif

#include "beachmat/numeric_matrix.h"
#include "beachmat/integer_matrix.h"
//#include "functions.h"

#include <algorithm>
#include <iostream>
#include <string>
#include <math.h>

using namespace arma;
using namespace clustR;

//get the number of rows
template<typename T>
int get_nrow(const T& data){

    auto matrix_type=beachmat::find_sexp_type(data);

    if(matrix_type== INTSXP){
        auto final_matrix=beachmat::create_integer_matrix(data);
        //const size_t& nc = final_matrix->get_ncol();
        const size_t& nr = final_matrix->get_nrow();
        int n_row = nr;
        return n_row;

    }else if(matrix_type== REALSXP){
        auto final_matrix=beachmat::create_numeric_matrix(data);
        //const size_t& nc = final_matrix->get_ncol();
        const size_t& nr = final_matrix->get_nrow();
        int n_row = nr;
        return n_row;
    }else{

        return 0;
    }
}


//get the number of columns
template<typename T>
int get_ncol(const T& data){

    auto matrix_type=beachmat::find_sexp_type(data);

    if(matrix_type== INTSXP){
        auto final_matrix=beachmat::create_integer_matrix(data);
        const size_t& nc = final_matrix->get_ncol();
        //const size_t& nr = final_matrix->get_nrow();
        int n_col = nc;
        return n_col;

    }else if(matrix_type== REALSXP){
        auto final_matrix=beachmat::create_numeric_matrix(data);
        const size_t& nc = final_matrix->get_ncol();
        //const size_t& nr = final_matrix->get_nrow();
        int n_col = nc;
        return n_col;
    }else{

        return 0;
    }
}

//calculate the clusters
template<typename T>
arma::rowvec clusters_WCSS(const T& data,Rcpp::NumericMatrix CENTROIDS){

    ClustHeader clust_header;

    auto matrix_type=beachmat::find_sexp_type(data);

    if(matrix_type == INTSXP){

        auto final_matrix=beachmat::create_integer_matrix(data);
        int data_n_rows = get_nrow(data);
        int data_n_cols = get_ncol(data);

        Rcpp::NumericMatrix dat_final(1,data_n_cols);
        Rcpp::IntegerVector tmp(data_n_cols);
        arma::rowvec CLUSTERS(data_n_rows);
        int centrod_n_row = get_nrow(CENTROIDS);

        arma::vec tmp_vec(centrod_n_row);

        for (int j = 0; j < data_n_rows; j++) {

            final_matrix->get_row(j, tmp.begin());
            dat_final.row(0) = tmp;

            for(int i =0; i<centrod_n_row;i++){

                tmp_vec(i)= Rcpp::sum(Rcpp::pow(dat_final.row(0) - CENTROIDS.row(i),2));

            }

            int tmp_idx = clust_header.MinMat(tmp_vec);                                                                        // returns the index of the tmp_vec with the lowest SSE
            CLUSTERS(j) = tmp_idx+1;
        }
        return CLUSTERS;


    }else if(matrix_type ==REALSXP){
        auto final_matrix=beachmat::create_numeric_matrix(data);
        int data_n_rows = get_nrow(data);
        int data_n_cols = get_ncol(data);
        Rcpp::NumericMatrix dat_final(1,data_n_cols);
        Rcpp::NumericVector tmp(data_n_cols);
        arma::rowvec CLUSTERS(data_n_rows);
        int centrod_n_row = get_nrow(CENTROIDS);

        arma::vec tmp_vec(centrod_n_row);

        for (int j = 0; j < data_n_rows; j++) {

            final_matrix->get_row(j, tmp.begin());
            dat_final.row(0) = tmp;

            for(int i =0; i<centrod_n_row;i++){

                tmp_vec(i)= Rcpp::sum(Rcpp::pow(dat_final.row(0) - CENTROIDS.row(i),2));

            }

            int tmp_idx = clust_header.MinMat(tmp_vec);                                                                        // returns the index of the tmp_vec with the lowest SSE
            CLUSTERS(j) = tmp_idx+1;
        }
        return CLUSTERS;
    }

    Rcpp::stop("The type of matrix is wrong");
}

//' Predict_mini_batch
//'
//' Prediction function for mini-batch k-means applied to matrix-like objects.
//'
//'
//'@param data matrix-like objectcontaining numeric or
//'  integer data (obseravtions in rows, variables in columns).
//'@param CENTROIDS a matrix of initial cluster centroids. The rows of the
//'  CENTROIDS matrix should be equal to the number of clusters and the columns
//'  should equal the columns of the data.
//'@return it returns a vector with the clusters.
//'@details
//'
//'This function takes the data and the output centroids and returns the
//'clusters.
//'
//'This implementation relies very heavily on the
//'\code{\link[ClusterR]{MiniBatchKmeans}} implementation. We provide the
//'ability to work with other matrix-like objects other than base matrices (e.g,
//'DelayedMatrix and HDF5Matrix) through the \code{beachmat}
//'library.
//'
//'@author Yuwei Ni
//'
//'@examples
//'data(iris)
//'km = mini_batch(as.matrix(iris[,1:4]), clusters = 3,
//'                batch_size = 10, max_iters = 10)
//'clusters = predict_mini_batch(as.matrix(iris[,1:4]),
//'                              CENTROIDS = km$centroids)
//' @export
// [[Rcpp::export]]
Rcpp::NumericVector predict_mini_batch(SEXP data, Rcpp::NumericMatrix CENTROIDS) {

    int data_n_rows = get_nrow(data);

    arma::rowvec CLUSTERS(data_n_rows);

    CLUSTERS = clusters_WCSS(data,CENTROIDS);

    Rcpp::NumericVector final_cluster = Rcpp::wrap(CLUSTERS);

    final_cluster.attr("dim") = R_NilValue;

    return final_cluster;

}

//subset the matrix and select randomly rows(nrows = init_fraction*total)
template<typename T1, typename T2>
SEXP subset_matrix(const T1& data, const T2& init_fraction_value){

  ClustHeader clust_header;

  const size_t& nc = data->get_ncol();
  const size_t& nr = data->get_nrow();
  int fract = std::ceil(nr*init_fraction_value);

  arma::uvec init = arma::conv_to< arma::uvec >::from(clust_header.sample_vec(fract, 0, nr - 1, false));

  arma::uvec samp_init = arma::sort(init);

  Rcpp::NumericMatrix submat(samp_init.n_rows, nc);
  Rcpp::IntegerVector idx(samp_init.n_rows);

  for(unsigned int i=0; i<samp_init.n_rows; i++){
    idx[i] = samp_init[i];
  }
  data->get_rows(idx.begin(), samp_init.n_rows, submat.begin());

  return submat;

}


//subset the matrix and select randomly rows(nrow  = cluster)
template<typename T1>
SEXP subset_matrix_random(const T1& data, int cluster){

  ClustHeader clust_header;

  const size_t& nc = data->get_ncol();
  const size_t& nr = data->get_nrow();

  arma::uvec init = arma::conv_to< arma::uvec >::from(clust_header.sample_vec(cluster, 0, nr - 1, false));

  arma::uvec samp_init = arma::sort(init);

  Rcpp::NumericMatrix submat(samp_init.n_rows, nc);
  Rcpp::IntegerVector idx(samp_init.n_rows);

  for(unsigned int i=0; i<samp_init.n_rows; i++){
    idx[i] = samp_init[i];
  }
  data->get_rows(idx.begin(), samp_init.n_rows, submat.begin());

  return submat;

}

//calculation right WCSS
//' Compute Whithin-Cluster Sum of Squares
//'
//' Given a vector of cluster labels, a matrix of centroids, and a dataset, it
//' computes the WCSS.
//'
//'@param clusters numeric vector with the cluster assignments.
//'@param cent numeric matrix with the centroids (clusters in rows, variables
//'  in columns).
//'@param data matrix-like object containing the data (numeric or integer).
//'
//'@return A numeric vector with the value of WCSS per cluster.
//'
//'@examples
//'data = matrix(1:30,nrow = 10)
//'cl <- mini_batch(data, 2, 10, 10)
//'compute_wcss(cl$Clusters, cl$centroids, data)
//'
//' @export
// [[Rcpp::export]]
Rcpp::NumericVector compute_wcss(Rcpp::NumericVector clusters, Rcpp::NumericMatrix cent, SEXP data){

    int nclusters = cent.nrow(); // number of clusters
    int nobs = clusters.size(); // number of obs
    Rcpp::NumericVector labels = Rcpp::sort_unique(clusters); // unique labels

    int data_n_cols = get_ncol(data);
    Rcpp::NumericMatrix wcss_rowdata(1,data_n_cols);
    Rcpp::NumericVector wcss_final(nclusters);

    auto matrix_type=beachmat::find_sexp_type(data);


    if(matrix_type == INTSXP){

        auto wcss_matrix=beachmat::create_integer_matrix(data);
        Rcpp::IntegerVector tmp(data_n_cols);

        for(int i=0; i <nclusters;i++){

            for(int j =0; j<nobs;j++){

                if(clusters[j] == labels[i]){

                    wcss_matrix -> get_row(j,tmp.begin());

                    wcss_rowdata.row(0) = tmp;

                    Rcpp::NumericVector z  = pow((wcss_rowdata.row(0)-cent.row(i)),2);

                    wcss_final[i] += sum(z);
                }
            }
        }
    }else if(matrix_type ==REALSXP){

        auto wcss_matrix=beachmat::create_numeric_matrix(data);
        Rcpp::NumericVector tmp(data_n_cols);

        for(int i=0; i <nclusters;i++){

            for(int j =0; j<nobs;j++){

                if(clusters[j] == labels[i]){

                    wcss_matrix -> get_row(j,tmp.begin());

                    wcss_rowdata.row(0) = tmp;

                    Rcpp::NumericVector z  = pow((wcss_rowdata.row(0)-cent.row(i)),2);

                    wcss_final[i] += sum(z);
                }
            }
        }
    }

    return wcss_final;
}

//' Mini_batch
//'
//' Mini-batch-k-means for matrix-like objects
//'
//'@param data numeric or integer matrix-like object.
//'@param clusters the number of clusters.
//'@param batch_size the size of the mini batches.
//'@param num_init number of times the algorithm will be run with different
//'  centroid seeds.
//'@param max_iters the maximum number of clustering iterations.
//'@param init_fraction percentage of data to use for the initialization
//'  centroids (applies if initializer is \emph{kmeans++} ). Should be a float
//'  number between 0.0 and 1.0.
//'@param initializer the method of initialization. One of \emph{kmeans++} and
//'  \emph{random}. See details for more information.
//'@param compute_labels logical indicating whether to compute the final cluster
//'  labels.
//'@param calc_wcss logical indicating whether the within-cluster sum of squares
//'  should be computed and returned (ignored if `compute_labels = FALSE`).
//'@param early_stop_iter continue that many iterations after calculation of the
//'  best within-cluster-sum-of-squared-error.
//'@param verbose logical indicating whether progress is printed on screen.
//'@param CENTROIDS an optional matrix of initial cluster centroids. The rows of
//'  the CENTROIDS matrix should be equal to the number of clusters and the
//'  columns should be equal to the columns of the data.
//'@param tol convergence tolerance.
//'@return
//'a list with the following attributes:
//'
//'centroids: the final centroids;
//'
//'WCSS_per_cluster (optional): the final per-cluster WCSS.
//'
//'best_initialization: which initialization value led to the best WCSS
//'solution;
//'
//'iters_per_initialization: number of iterations per each initialization;
//'
//'Clusters (optional): the final cluster labels.
//'
//'@details This function performs k-means clustering using mini batches. It was
//'inspired by the implementation in https://github.com/mlampros/ClusterR.
//'
//'The input matrix can be in any format supported by the `DelayedArray` /
//'`beachmat` framework, including the matrix classes defined in the `Matrix`
//'package and the `HDFMatrix` class.
//'
//'There are two possible initializations.
//'
//'\strong{kmeans++}: kmeans++ initialization.
//'
//'\strong{random}: random selection of data rows as initial centroids.
//'
//'@references Sculley, D., 2010, April. Web-scale k-means clustering. In
//'Proceedings of the 19th international conference on World wide web (pp.
//'1177-1178). ACM.
//'
//'Arthur, D. and Vassilvitskii, S., 2007, January. k-means++: The advantages of
//'careful seeding. In Proceedings of the eighteenth annual ACM-SIAM symposium
//'on Discrete algorithms (pp. 1027-1035). Society for Industrial and Applied
//'Mathematics.
//'
//'@examples
//'data = matrix(1:30,nrow = 10)
//'mini_batch(data, 2, 10, 10)
//'
//' @export
// [[Rcpp::export]]
Rcpp::List mini_batch(SEXP data, int clusters, int batch_size, int max_iters,
                    int num_init = 1, double init_fraction = 1.0,
                    std::string initializer = "kmeans++",
                    bool compute_labels = true,
                    bool calc_wcss = false, int early_stop_iter = 10,
                    bool verbose = false,
                    Rcpp::Nullable<Rcpp::NumericMatrix> CENTROIDS = R_NilValue,
                    double tol = 1e-4){

  ClustHeader clust_header;

  int dat_n_rows = get_nrow(data);    // use the template function in this file

  if (clusters > dat_n_rows - 2 || clusters < 1) {
      Rcpp::stop("the number of clusters should be at most equal to nrow(data) - 2 and never less than 1");
  }

  bool flag = false;

  arma::mat CENTROIDS1;

  if (CENTROIDS.isNotNull()) {

    CENTROIDS1 = Rcpp::as<arma::mat>(CENTROIDS);

    num_init = 1;

    flag = true;                   // get centroids
  }

  arma::mat centers_out;

  arma::rowvec iter_before_stop(num_init, arma::fill::zeros);

  int end_init = 0;

  arma::rowvec bst_WCSS(clusters);

  bst_WCSS.fill(arma::datum::inf);           // initialize WCSS to Inf, so that in first iteration it can be compared with the minimum of the 'WSSE'

  if (verbose) { Rcpp::Rcout << " " << std::endl; }

  arma::rowvec flag_exception(num_init, arma::fill::zeros);

  for (int init = 0; init < num_init; init++){

    arma::mat update_centroids;

    if(!flag){

      if(initializer== "kmeans++"){

        if(init_fraction <= 1.0 && init_fraction >0.0){

          Rcpp::NumericMatrix tran_data;

          auto matrix_type=beachmat::find_sexp_type(data);

          if(matrix_type == INTSXP){

            auto final_matrix=beachmat::create_integer_matrix(data);

             tran_data =  subset_matrix(final_matrix,init_fraction);

          }else if(matrix_type ==REALSXP){

            auto final_matrix=beachmat::create_numeric_matrix(data);

             tran_data = subset_matrix(final_matrix,init_fraction);

          }else{

            Rcpp::stop("The type of matrix is wrong");

          }

          arma::mat final_data = Rcpp::as<arma::mat>(tran_data);

          update_centroids = clust_header.kmeans_pp_init(final_data, clusters, false);

        }else{

          Rcpp::stop("The value of fraction should be larger than 0 and not larger than 1");

        }

      }//kmeans++ ends

      if(initializer == "random"){

        Rcpp::NumericMatrix tran_data_random;

        auto matrix_type=beachmat::find_sexp_type(data);

        if(matrix_type == INTSXP){

          auto final_matrix=beachmat::create_integer_matrix(data);

           tran_data_random =  subset_matrix_random(final_matrix,clusters);

        }else if(matrix_type ==REALSXP){

          auto final_matrix=beachmat::create_numeric_matrix(data);

           tran_data_random = subset_matrix_random(final_matrix,clusters);

        }else{

          Rcpp::stop("The type of matrix is wrong");

        }

        update_centroids = Rcpp::as<arma::mat>(tran_data_random);

      }//random ends

    }else{

      update_centroids = CENTROIDS1;

    }

    arma::mat previous_centroids = update_centroids;//update the centroids

    arma::mat output_centroids;

    arma::rowvec output_SSE;

    double previous_cost = arma::datum::inf;

    int increment_early_stop = 0;

    int count = 0;

    int itera = 0;

    for (int i = 0; i < max_iters; i++) {

      //select the batch_data

      Rcpp::NumericMatrix batch_data_choose;

      auto matrix_type=beachmat::find_sexp_type(data);

      if(matrix_type == INTSXP){

        auto final_matrix=beachmat::create_integer_matrix(data);

         batch_data_choose =  subset_matrix_random(final_matrix,batch_size);

      }else if(matrix_type ==REALSXP){

        auto final_matrix=beachmat::create_numeric_matrix(data);

         batch_data_choose = subset_matrix_random(final_matrix,batch_size);

      }else{

        Rcpp::stop("The type of matrix is wrong");

      }

      arma::mat batch_data = Rcpp::as<arma::mat>(batch_data_choose);

      arma::rowvec total_SSE(clusters, arma::fill::zeros);

      arma::rowvec CLUSTERS(batch_data.n_rows);

      for (unsigned int j = 0; j < batch_data.n_rows; j++) {

        arma::vec tmp_vec = clust_header.WCSS(arma::conv_to< arma::rowvec >::from(batch_data.row(j)), update_centroids);         // returns a rowvec with the SSE for each cluster

        int tmp_idx = clust_header.MinMat(tmp_vec);                                                                              // returns the index of the tmp_vec with the lowest SSE

        total_SSE(tmp_idx) += tmp_vec(tmp_idx);             //total WCSS                                                          // assigns to total_SSE the minimum cost

        CLUSTERS(j) = tmp_idx;
      }

      arma::rowvec cluster_counts(clusters, arma::fill::zeros);

      double eta = 0.0;

      for (unsigned int k = 0; k < batch_data.n_rows; k++) {

        int idx = CLUSTERS(k);

        cluster_counts(idx) += 1;

        eta = 1.0 / cluster_counts(idx);

        arma::rowvec tmp_row = (1.0 - eta) * arma::conv_to< arma::rowvec >::from(update_centroids.row(idx)) + eta * arma::conv_to< arma::rowvec >::from(batch_data.row(k));

        update_centroids.row(idx) = tmp_row;
      }

      double tmp_norm = clust_header.squared_norm(previous_centroids - update_centroids);   //// early-stopping criterium

      double calc_cost = arma::accu(total_SSE);

      if (verbose) { Rcpp::Rcout << "iteration: " << i + 1 << "  --> total WCSS: " << calc_cost << "  -->  squared norm: " << tmp_norm << std::endl; }

      count = i;

      if (calc_cost < previous_cost) {

        previous_cost = calc_cost;     //calc_cost is total WCSS

        increment_early_stop = 0;

        previous_centroids = update_centroids;                // assign end-centroids and SSE when WCSS is minimal

        output_SSE = total_SSE;
      }

      if (calc_cost > previous_cost) {

        increment_early_stop += 1;
      }

      if (tmp_norm < tol || increment_early_stop == early_stop_iter - 1) {

        output_centroids = update_centroids;

        // assign end-centroids and SSE when early_stop_iter == increment_early_stop [ repeated calculation of adjusted rand index shows slightly better results for the previous case ]

         output_SSE = total_SSE;

         break;
      }

      if(i == max_iters - 1){

          output_centroids = update_centroids;

          // assign end-centroids and SSE when early_stop_iter == increment_early_stop [ repeated calculation of adjusted rand index shows slightly better results for the previous case ]

          output_SSE = total_SSE;

          itera = i+1;

          break;
      }
    }

    if(itera == max_iters){

        std::string message = "iterations failed to converge, and the number of iterations is " + std::to_string(itera);

        Rcpp::warning(message);
    }


    if (arma::accu(output_SSE) < arma::accu(bst_WCSS)) {   //output_SSE is total wcss, bst_WCSS is WCSS

      end_init = init + 1;

      bst_WCSS = output_SSE;

      centers_out = output_centroids;
    }

    iter_before_stop(init) = count + 1;

    if (verbose) { Rcpp::Rcout << " " << std::endl; Rcpp::Rcout << "===================== end of initialization " << init + 1 << " =====================" << std::endl; Rcpp::Rcout << " " << std::endl; }

  }

  Rcpp::NumericVector clusterfinal;
  Rcpp::NumericVector wcss_final;
  
  if(compute_labels) {

    clusterfinal = predict_mini_batch(data, Rcpp::wrap(centers_out));
    if(calc_wcss){
        wcss_final = compute_wcss(clusterfinal, Rcpp::wrap(centers_out), data);
    }
    
  }


      return Rcpp::List::create(Rcpp::Named("centroids") = centers_out,
                                Rcpp::Named("WCSS_per_cluster") = wcss_final,
                                Rcpp::Named("best_initialization") = end_init,
                                Rcpp::Named("iters_per_initialization") = iter_before_stop,
                                Rcpp::Named("Clusters") = clusterfinal);

}
