# Supplementary material for: mbkmeans: Fast clustering for single cell data using mini-batch k-means
Source: PLoS Comput Biol. 2021 Jan 26;17(1):e1008625. doi: 10.1371/journal.pcbi.1008625 (PMC7864438; doi:10.1371/journal.pcbi.1008625)
Supplement: S1 File — (GZ) [file pcbi.1008625.s024.tar.gz › mbkmeans/tests/testthat/test_blocksize.R]

context("Test blocksize function.")
set.seed(13124)

test_that("blocksize works with and without ram argument", {
    data(iris)
    irismat <- as.matrix(iris[,1:4])

    expect_silent(b1 <- blocksize(irismat, ram = 1e9))
    expect_warning(b2 <- blocksize(irismat, ram = NA))

    expect_equal(b1, b2)
})
